# Supplementary material for: Guillain-Barré syndrome related to Zika virus infection: A systematic review and meta-analysis of the clinical and electrophysiological phenotype
Source: PLoS Negl Trop Dis. 2020 Apr 27;14(4):e0008264. doi: 10.1371/journal.pntd.0008264 (PMC7205322; doi:10.1371/journal.pntd.0008264)
Supplement: S1 Data — Excel sheet showing the data as extracted from the selected papers. All cases combined and the cases with probable or confirmed Zika virus infection as displayed separately. (XLSX) [file pntd.0008264.s005.xlsx]

## Sheet: NeuroData
ESTUDO	nCases	nSensorySympt	dSensorySympt	nDysphagia	dDysphagia	nDysartria	dDysartria	nDiplopia	dDiplopia	nDifficultBreath	dDifficultBreath	nAnyLimbParesis	dAnyLimbParesis	nOnlyLLParesis	dOnlyLLParesis	n4LimbParesis	d4LimbParesis	nFacialNeuropathy	dFacialNeuropathy	nBulbarNeuropathy	dBulbarNeuropathy	nOculomotorNeuropathy	dOculomotorNeuropathy	nHypoAreflexia	dHypoAreflexia	nSensoryDeficit	dSensoryDeficit	nAtaxia	dAtaxia	nDysautonomia	dDysautonomia	nRespiratoryDisfunction	dRespiratoryDisfunction	nCSF tested	dCSF tested	nIncreaseProteinLCR	dIncreaseProteinLCR	nACD CSF	dACD CSF	nEMGdone	dEMGdone	nEMGAIDP	dEMGAIDP	nEMGAMAN	dEMGAMAN	nEMGAMSAN	dEMGAMSAN	nEMGNormal	dEMGNormal
Acevedo (2017)	3	2	3	0	3	2	3	0	3	1	3	2	3	1	3	1	3	1	3	2	3	0	3	2	3	0	3	0	3	0	3	1	3	3	3	2	3	2	3	3	3	1	3	1	3	1	3	0	3
Cao-Lormeau (2016)	42	35	42	10	42	.	0	0	42	0	42	36	42	17	42	18	42	27	42	19	42	.	0	26	42	.	0	.	0	15	42	14	42	42	42	39	42	.	0	37	42	0	37	37	37	0	37	0	37
da Silva (2017)	29	.	0	3	27	.	0	.	0	.	0	27	28	6	28	20	28	11	27	.	0	.	0	25	28	20	28	19	28	6	27	.	0	29	29	.	0	28	29	28	28	18	27	2	27	6	27	0	28
del Carpio-Orantes (2018)	18	11	18	0	8	0	8	0	8	0	8	17	18	.	0	.	0	4	8	0	8	1	8	18	18	.	0	1	8	0	8	0	8	17	18	.	0	8	17	15	18	12	15	2	15	0	15	1	15
Azevedo (2018)	72	51	60	.	0	.	0	.	0	.	0	63	70	.	0	.	0	.	0	.	0	.	0	.	0	51	60	.	0	.	0	.	0	46	72	2	2	32	46	.	0	.	0	.	0	.	0	.	0
Dirlikov (2018)	107	85	107	47	107	36	107	.	0	42	107	104	107	31	107	73	107	54	107	.	0	.	0	107	107	44	107	36	107	20	107	.	0	84	107	72	84	68	82	33	107	22	33	5	33	3	33	2	33
Dirlikov (2016)	34	.	0	19	32	0	32	.	0	0	32	31	32	.	0	.	0	20	32	19	32	0	32	31	32	.	0	0	32	0	32	0	32	25	32	25	25	25	25	5	32	5	5	0	5	0	5	0	5
do Rosário (2016)	2	2	2	2	2	1	2	1	2	0	2	2	2	0	2	2	2	2	2	1	2	0	2	2	2	2	2	1	2	1	2	0	2	2	2	2	2	2	2	2	2	2	2	0	2	0	2	0	2
Ferreira (2017)	4	2	4	.	0	0	4	0	4	0	4	4	4	0	4	4	4	3	4	.	0	.	0	3	4	1	4	.	0	.	0	.	0	4	4	4	4	4	4	2	4	1	2	.	2	.	2	.	2
Keesen (2017)	12	.	0	.	0	.	0	.	0	6	12	12	12	.	0	.	0	4	12	.	0	.	0	.	0	.	0	.	0	.	0	6	12	.	0	.	0	.	0	.	0	.	0	.	0	.	0	.	0
Langerak (2016)	3	2	3	0	3	0	3	0	3	0	3	3	3	1	3	2	3	2	3	0	3	0	3	3	3	0	3	0	3	0	3	0	3	3	3	3	3	3	3	3	3	2	3	0	3	0	3	0	3
Mehta (2018)	7	6	7	1	7	0	7	0	7	1	7	6	7	1	7	5	7	3	7	1	7	0	7	6	7	5	7	1	7	0	7	3	7	7	7	6	7	6	7	4	7	0	4	1	4	2	4	1	4
Nóbrega (2018)	18	16	18	.	0	.	0	.	0	.	0	17	18	.	0	.	0	13	18	.	0	.	0	15	18	4	18	.	0	.	0	13	18	16	18	.	0	.	0	4	18	.	4	.	4	.	4	0	4
Parra (2016)	68	52	68	.	0	13	68	1	68	.	0	66	68	.	0	.	0	34	68	15	68	7	68	64	68	17	68	3	68	21	68	18	68	55	68	45	55	45	55	46	68	36	46	1	46	0	46	2	46
Rozé (2017)	30	22	23	16	23	.	0	.	0	.	0	30	30	.	0	.	0	9	23	.	0	.	0	23	23	.	0	.	0	.	0	10	23	30	30	.	0	.	0	21	23	20	21	0	21	0	21	0	21
Salinas (2017)	47	.	0	10	47	12	47	6	47	.	0	47	47	.	0	.	0	18	47	.	0	6	47	47	47	.	0	10	47	5	47	12	47	7	47	7	7	7	7	13	47	10	13	1	13	0	13	0	13
Simon (2018)	15	.	0	.	0	.	0	.	0	.	0	5	5	1	5	4	5	5	5	0	5	.	0	5	5	4	5	.	0	2	5	0	5	5	5	5	5	5	5	5	5	5	5	0	5	0	5	0	5
Sebastián (2017)	8	.	0	.	0	.	0	.	0	3	8	5	8	.	0	.	0	.	0	.	0	.	0	.	0	.	0	.	0	3	8	3	8	.	0	.	0	.	0	3	8	1	3	1	3	1	3	0	3
Styczynski (2017)	50	33	50	25	50	.	0	3	50	.	0	46	50	11	50	24	50	25	50	.	0	3	50	.	0	.	0	.	0	.	0	.	0	50	50	41	50	41	50	9	50	4	9	5	9	0	9	0	9
Villamil-Gomez (2017)	16	14	16	.	0	.	0	.	0	.	0	13	16	.	0	.	0	8	16	.	0	.	0	11	16	.	0	.	0	.	0	.	0	.	0	.	0	.	0	.	0	.	0	.	0	.	0	.	0
Umapathi (2018)	12	7	12	.	0	.	0	.	0	.	0	8	12	.	0	.	0	3	12	3	12	5	12	12	12	7	12	5	12	.	0	2	12	.	0	.	0	.	0	12	12	4	12	2	12	0	12	5	12
TOTAL	597	340	433	133	351	64	281	11	234	53	228	544	582	69	251	153	251	246	486	60	182	22	232	400	435	155	317	76	317	73	359	82	290	425	537	253	289	276	335	245	477	143	244	58	244	13	244	11	245
[truncated: 32 more columns]

## Sheet: General&LabData
ESTUDO	nCases	nFemales	dFemales	nAdults	dAdults	nViralsyndrome	dViralsyndrome	nExantem	dExantem	nFever	dFever	nArthralgia	dArthralgia	nConjunctiv	dConjunctiv	nHeadache	dHeadache	nMyalgia	dMyalgia	nLimbSwelling	dLimbSwelling	nMalaise	dMalaise	nOcularPain	dOcularPain	nArthritisJointSwelling	dArthritisJointSwelling	nRhinorrhea	dRhinorrhea	nSoreThroat	dSoreThroat	nRespiratory	dRespiratory	nGastrointestinal	dGastrointestinal	nZIKV confirmed	dZIKV confirmed	nZIKV probable	dZIKV probable	nZIKVsusp	dZIKVsusp	nZIKVPCR_any	dZIKVPCR_any	nZIKVPCRserum	dZIKVPCRserum	nZIKVPCRCSF	dZIKVPCRCSF	nZIKVPCRurine	dZIKVPCRurine
Cao-Lormeau (2016)	42	11	42	42	42	37	42	29	36	18	31	23	31	15	31	0	42	0	42	9	29	0	42	0	42	0	42	0	42	0	42	0	42	7	42	0	42	31	42	11	42	0	41	0	41	0	35	.	0
Simon (2018)	5	3	5	5	5	3	5	0	5	1	5	0	5	0	5	0	5	1	5	0	5	0	5	0	5	0	5	0	5	0	5	0	5	2	5	0	5	5	5	0	5	0	5	0	5	.	0	.	0
Ferreira (2017)	4	1	4	4	4	4	4	3	4	3	4	3	4	1	4	4	4	1	4	3	4	1	4	1	4	0	4	0	4	0	4	0	4	1	4	4	4	0	4	0	4	4	4	4	4	.	0	.	0
Nóbrega (2018)	18	9	18	16	18	18	18	15	18	11	18	13	18	1	18	11	18	9	18	0	18	0	18	1	18	3	18	0	18	0	18	0	18	1	18	1	18	0	18	17	18	1	18	.	0	1	1	.	0
Styczynski (2017)	50	19	41	40	41	31	41	24	41	21	41	18	41	11	41	23	41	20	41	7	41	0	41	15	41	0	41	2	41	3	41	0	41	0	41	0	41	13	41	28	41	.	0	.	0	.	0	.	0
do Rosário (2016)	2	1	2	2	2	2	2	2	2	1	2	1	2	0	2	0	2	1	2	0	2	1	2	0	2	0	2	0	2	0	2	0	2	0	2	0	2	2	2	0	2	0	2	0	2	.	0	.	0
Keesen (2017)	12	8	12	11	12	11	11	6	11	8	11	7	11	0	11	3	11	4	11	0	11	0	11	0	11	0	11	0	11	0	11	0	11	3	11	1	12	0	12	11	12	1	12	.	12	.	12	.	12
da Silva (2017)	29	9	28	28	28	24	28	23	28	23	28	12	28	8	28	7	28	0	28	3	28	0	28	0	28	0	28	0	28	0	28	0	28	0	28	2	28	25	28	1	28	2	28	1	28	1	28	.	0
Azevedo (2018)	72		72	66	72	.	72	.	72	.	72	.	72	.	72	.	72	.	72	.	72	.	72	.	72	.	72	.	72	.	72	.	72	.	72	4	72	0	72	68	72	4	54	3	54	.	0	1	54
Mehta (2018)	7	4	7	7	7	5	7	4	7	5	7	3	7	0	7	0	7	0	7	0	7	4	7	0	7	0	7	0	7	0	7	0	7	1	7	4	7	0	7	3	7	4	7	0	6	1	6	3	5
Sebastián (2017)	8	2	8	8	8	8	8	8	8	0	8	7	8	3	8	4	8	8	8	0	8	0	8	0	8	0	8	0	8	1	8	4	8	4	8	8	8	0	8	0	8	8	8	8	8	.	0	.	0
Salinas (2017)	47	25	47	37	40	36	47	16	40	20	40	13	40	10	40	9	40	16	40	0	40	0	40	3	40	0	40	5	40	0	40	5	40	7	40	0	40	19	40	21	40	.	0	.	0	.	0	.	0
Parra (2016)	68	30	68	68	68	66	68	40	68	47	68	15	68	17	68	23	68	23	68	0	68	23	68	0	68	11	68	0	68	0	68	0	68	6	68	17	68	0	68	51	68	17	68	1	31	3	30	16	24
Villamil-Gomez (2017)	16	4	16	16	16	15	16	6	16	6	16	6	16	4	16	6	16	9	16	0	16	9	16	0	16	0	16	0	16	0	16	0	16	0	16	16	16	0	16	0	16	16	16	.	16	.	16	.	0
Acevedo (2017)	3	1	3	3	3	3	3	0	3	2	3	0	3	0	3	1	3	0	3	0	3	1	3	0	3	0	3	0	3	0	3	1	3	0	3	3	3	0	3	0	3	3	3	2	2	3	3	2	2
Langerak (2016)	3	0	3	3	3	2	3	1	3	0	3	1	3	1	3	0	3	0	3	0	3	0	3	0	3	0	3	0	3	0	3	0	3	0	3	1	3	0	3	2	3	1	3	0	3	0	3	1	3
Dirlikov (2016)	34	20	34	34	34	30	32	18	32	12	32	0	32	0	32	0	32	0	32	0	32	0	32	0	32	0	32	0	32	0	32	0	32	7	32	10	34	0	34	24	34	10	34	.	34	.	34	.	34
Dirlikov (2018)	107	47	107	107	107	83	107	39	107	41	107	14	107	11	107	0	107	18	107	0	107	0	107	0	107	0	107	5	107	0	107	9	107	17	107	28	107	25	107	54	107	28	107	24	107	1	46	6	61
Rozé (2017)	30	8	23	23	23	16	23	11	23	5	23	10	23	8	23	8	23	8	23	0	23	0	23	0	23	0	23	0	23	0	23	0	23	0	23	17	30	4	30	9	30	17	30	0	30	0	30	17	30
del Carpio-Orantes (2018)	18	7	18	18	18	8	8	8	8	4	8	4	8	8	8	7	8	8	8	0	8	0	8	4	8	0	8	0	8	0	8	2	8	3	8	2	18	0	18	16	18	2	18	0	14	.	0	2	17
Umapathi (2018)	12	7	12	12	12	7	12	0	12	0	12	0	12	0	12	0	12	0	12	0	12	0	12	0	12	0	12	0	12	0	12	7	12	0	12	0	12	4	12	8	12	0	12	0	12	.	0	0	11
Total	587	216	570	550	563	409	557	253	544	228	539	150	539	98	539	106	550	126	550	22	537	39	550	24	550	14	550	12	550	4	550	28	550	59	550	118	570	128	570	324	570	118	470	43	409	10	244	48	253
[truncated: 26 more columns]

## Sheet: NeuroDataConfirmedProbable
ESTUDO	nConfirmedProbable	nSensorySympt	dSensorySympt	nDysphagia	dDysphagia	nDysartria	dDysartria	nDiplopia	dDiplopia	nDifficultBreath	dDifficultBreath	nAnyLimbParesis	dAnyLimbParesis	nOnlyLLParesis	dOnlyLLParesis	n4LimbParesis	d4LimbParesis	nFacialNeuropathy	dFacialNeuropathy	nBulbarNeuropathy	dBulbarNeuropathy	nOculomotorNeuropathy	dOculomotorNeuropathy	nHypoAreflexia	dHypoAreflexia	nSensoryDeficit	dSensoryDeficit	nAtaxia	dAtaxia	nDysautonomia	dDysautonomia	nRespitatoryDisfunction	dRespitatoryDisfunction	nCSF tested	dCSF tested	nIncreaseProteinLCR	dIncreaseProteinLCR	nACDCSF	dACDCSF	nEMGdone	dEMGdone	nEMGAIDP	dEMGAIDP	nEMGAMAN	dEMGAMAN	nEMGAMSAN	dEMGAMSAN	nEMGNormal	dEMGNormal
Simon (2018)	5	.	0	.	0	.	0	.	0	.	0	5	5	1	5	4	5	5	5	.	0	.	0	5	5	4	5	.	0	2	5	0	5	5	5	5	5	5	5	5	5	5	5	0	5	0	5	0	5
Ferreira (2017)	4	2	4	.	0	0	4	0	4	0	4	4	4	0	4	4	4	3	4	.	0	.	0	3	4	1	4	.	0	.	0	.	0	4	4	4	4	4	4	2	4	1	2	.	1	.	1	.	2
Styczynski (2017)	12	7	12	.	0	.	0	.	0	.	0	12	12	2	12	5	12	.	0	.	0	.	0	.	0	.	0	.	0	.	0	.	0	12	12	11	12	10	12	2	12	0	2	2	2	0	2	0	2
do Rosário (2016)	2	2	2	2	2	1	2	1	2	0	2	2	2	0	2	2	2	2	2	1	2	0	2	2	2	2	2	1	2	1	2	0	2	2	2	2	2	2	2	2	2	2	2	0	2	0	2	0	2
da Silva (2017)	27	.	0	3	27	.	0	.	0	.	0	26	27	6	27	20	27	11	27	.	0	.	0	24	27	20	27	19	27	6	27	.	0	27	27	.	0	26	27	27	27	18	27	2	27	6	27	1	27
Azevedo (2018)	4	.	0	.	0	.	0	.	0	.	0	4	4	.	0	.	0	.	0	.	0	.	0	1	1	2	4	.	0	.	0	.	0	2	4	1	2	1	2	.	0	.	0	.	0	.	0	.	0
Mehta (2018)	4	4	4	0	4	0	4	0	4	0	4	3	4	1	4	3	4	2	4	0	4	0	4	3	4	2	4	1	4	0	4	0	4	4	4	3	4	3	4	2	4	0	2	1	2	0	2	1	2
Sebastián (2017)	8	.	0	.	0	.	0	.	0	3	8	5	8	.	0	.	0	.	0	.	0	.	0	.	0	.	0	.	0	3	8	3	8	.	0	.	0	.	0	3	8	1	3	1	3	1	3	0	3
Villamil-Gomez (2017)	16	14	16	.	0	.	0	.	0	.	0	13	16	.	0	.	0	8	16	.	0	.	0	11	16	.	0	.	0	.	0	.	0	.	0	.	0	.	0	.	0	.	0	.	0	.	0	.	0
Acevedo (2017)	3	2	3	0	3	2	3	0	3	1	3	2	3	1	3	1	3	1	3	2	3	0	3	2	3	0	3	0	3	0	3	1	3	3	3	2	3	2	3	3	3	1	3	1	3	1	3	0	3
Dirilikov (2018)	53	43	53	28	53	.	0	.	0	22	53	50	53	10	53	40	53	33	53	.	0	.	0	53	53	26	53	13	53	9	53	.	0	38	53	36	38	36	38	15	53	12	15	2	15	1	15	0	15
Rozé (2017)	23	22	23	16	23	.	0	.	0	.	0	23	23	.	0	.	0	9	23	.	0	.	0	23	23	.	0	.	0	.	0	10	23	23	23	.	0	.	0	21	23	20	21	0	21	0	21	0	21
del Carpio-Orantes (2018)	2	1	2	.	0	.	0	.	0	.	0	2	2	.	0	.	0	.	0	.	0	.	0	2	2	.	0	.	0	.	0	.	0	2	2	.	0	2	2	2	2	1	2	1	2	0	2	0	2
Umapathi (2018)	2	.	0	.	0	.	0	.	0	.	0	2	2	.	0	.	0	1	2	1	2	0	2	2	2	2	2	0	2	.	0	1	2	.	0	.	0	.	0	2	2	1	2	1	2	0	2	0	2
TOTAL	165	97	119	49	112	3	13	1	13	26	74	153	165	21	110	79	110	75	139	4	11	0	11	131	142	59	104	34	91	21	102	15	47	122	139	64	70	91	99	86	145	62	86	11	85	9	85	2	86
[truncated: 32 more columns]

## Sheet: General&LabDataConfirmedProbabl
ESTUDO	nConfirmedProbable	nFemales	dFemales	nAdults	dAdults	nViralsyndrome	dViralsyndrome	nExantem	dExantem	nFever	dFever	nArthralgia	dArthralgia	nConjunctiv	dConjunctiv	nHeadache	dHeadache	nMyalgia	dMyalgia	nLimbSwelling	dLimbSwelling	nMalaise	dMalaise	nOcularPain	dOcularPain	nArthritisJointSwelling	dArthritisJointSwelling	nRhinorrhea	dRhinorrhea	nSoreThroat	dSoreThroat	nRespiratory	dRespiratory	nGastrointestinal	dGastrointestinal	nZIKV confirmed	dZIKV confirmed	nZIKV probable	dZIKV probable	nZIKVPCR_any	dZIKVPCR_any	nZIKVPCRserum	dZIKVPCRserum	nZIKVPCRCSF	dZIKVPCRCSF	nZIKVPCRurine	dZIKVPCRurine	nZIKVIgM_any	dZIKVIgM_any
Acevedo	3	1	3	3	3	3	3	0	3	2	3	0	3	0	3	1	3	0	3	0	3	1	3	0	3	0	3	0	3	0	3	1	3	0	3	3	3	0	3	3	3	2	2	3	3	2	2	.	0
da Silva	27	9	27	27	27	24	27	23	27	23	27	12	27	8	27	7	27	0	27	3	27	0	27	0	27	0	27	0	27	0	27	0	27	0	27	2	27	25	27	2	27	1	27	1	27	.	0	26	26
del Carpio-Orantes	2	2	2	2	2	.	0	.	0	.	0	.	0	.	0	.	0	.	0	.	0	.	0	.	0	.	0	.	0	.	0	.	0	.	0	2	2	0	2	2	2	.	0	.	0	2	2	.	0
Azevedo	4	3	4	4	4	.	0	.	0	.	0	.	0	.	0	.	0	.	0	.	0	.	0	.	0	.	0	.	0	.	0	.	0	.	0	4	4	0	4	4	4	3	4	.	0	1	4	.	0
Dirilikov2018	53	25	53	53	53	43	53	27	53	21	53	10	53	6	53	0	53	10	53	0	53	0	53	0	53	0	53	0	53	1	53	2	53	6	53	28	53	25	53	28	53	24	53	1	22	6	34	48	51
do Rosário	2	1	2	2	2	2	2	2	2	1	2	1	2	0	2	0	2	1	2	0	2	1	2	0	2	0	2	0	2	0	2	0	2	0	2	0	2	2	2	0	2	0	2	.	0	.	0	2	2
Ferreira	4	1	4	4	4	4	4	3	4	3	4	3	4	1	4	4	4	1	4	3	4	1	4	1	4	0	4	0	4	0	4	0	4	1	4	4	4	0	4	4	4	4	4	.	0	.	0	1	4
Mehta	4	2	4	4	4	2	4	4	4	2	4	0	4	0	4	0	4	0	4	0	4	2	4	0	4	0	4	0	4	0	4	0	4	0	4	4	4	0	4	4	4	0	4	1	3	3	3	3	4
Rozé	23	8	23	23	23	16	23	11	23	5	23	10	23	8	23	8	23	8	23	0	23	0	23	0	23	0	23	0	23	0	23	0	23	0	23	17	23	4	23	17	23	0	23	0	23	17	23	19	23
Simon	5	3	5	5	5	3	5	0	5	1	5	0	5	0	5	0	5	1	5	0	5	0	5	0	5	0	5	0	5	0	5	0	5	2	5	0	5	5	5	0	5	0	5	.	0	.	0	5	5
Sebastián	8	2	8	8	8	8	8	8	8	0	8	7	8	3	8	4	8	8	8	0	8	0	8	0	8	0	8	0	8	1	8	4	8	4	8	8	8	0	8	8	8	8	8	.	0	.	0	8	8
Styczynski	12	5	12	12	12	2	2	2	2	2	2	1	2	0	2	2	2	2	2	0	2	0	2	2	2	0	2	1	2	0	2	0	2	2	2	0	12	12	12	.	0	.	0	.	0	.	0	12	12
Villamil-Gomez	16	4	16	16	16	15	16	6	16	6	16	6	16	4	16	6	16	9	16	0	16	9	16	0	16	0	16	0	16	0	16	0	16	0	16	16	16	0	16	16	16	.	0	.	0	.	0	.	0
Umapathi	2	1	2	2	2	2	2	0	2	0	2	0	2	0	2	0	2	0	2	0	2	0	2	0	2	0	2	0	2	0	2	2	2	0	2	0	2	2	2	0	2	0	2	.	0	0	1	2	2
TOTAL	165	67	165	165	165	124	149	86	149	66	149	50	149	30	149	32	149	40	149	6	149	14	149	3	149	0	149	1	149	2	149	9	149	15	149	88	165	75	165	88	153	42	134	6	78	31	69	126	137
[truncated: 24 more columns]
